# Supplementary material for: In silico and experimental analyses predict the therapeutic value of an EZH2 inhibitor GSK343 against hepatocellular carcinoma through the induction of metallothionein genes
Source: Oncoscience. 2016 Jan 29;3(1):9–20. doi: 10.18632/oncoscience.285 (PMC4751912; doi:10.18632/oncoscience.285)
Supplement: Supplementary file 1 [file oncoscience-03-009-s001.xls]

## Sheet: Microarray Dataset
Supplementary File S1. Differentially expressed genes in HepG2 cells treated with 10 mM GSK343 for 6 h.
Probe ID	Fold change (log2)	p value	Gene_symbol	Description
PH_hs_0028852	4.46505	6.2546e-06	MT1B	metallothionein 1B
PH_hs_0006434	3.60864	0.00372694	VPS13C	vacuolar protein sorting 13 homolog C (S. cerevisiae)
PH_hs_0006739	3.24896	0.000663912	TMEM63C	transmembrane protein 63C
PH_hs_0042917	3.15176	2.54314e-05	MT1M|MT1JP	metallothionein 1M|metallothionein 1J, pseudogene
PH_hs_0023522	1.97868	0.00389497	MMP25	matrix metallopeptidase 25
PH_hs_0043618	1.92636	0.000582511	LRTOMT	leucine rich transmembrane and 0-methyltransferase domain containing
PH_hs_0049631	1.80949	0.000776406	MT1IP|MT1X|MT1E|MT1A|MT2A|MT1B|MT1L|MT1H	metallothionein 1I, pseudogene|metallothionein 1X|metallothionein 1E|metallothionein 1A|metallothionein 2A|metallothionein 1B|metallothionein 1L (gene/pseudogene)|metallothionein 1H
PH_hs_0036496	1.75166	0.00119992	TWIST2	twist basic helix-loop-helix transcription factor 2
PH_hs_0045784	1.65966	0.0292951	MT1A	metallothionein 1A
PH_hs_0018184	1.65128	0.00122259	MT1X	metallothionein 1X
PH_hs_0044953	1.55962	0.0119135	POTEG	POTE ankyrin domain family, member G
PH_hs_0033008	1.54977	0.0189871	MRGPRX3	MAS-related GPR, member X3
PH_hs_0060009	1.51226	0.0134018	ACSM4	acyl-CoA synthetase medium-chain family member 4
PH_hs_0010994	1.48255	0.026544	CXorf28	chromosome X open reading frame 28
PH_hs_0062336	1.4656	0.00434796	LOC100506504	uncharacterized LOC100506504
PH_hs_0017069	1.40606	0.00963569	RAX2	retina and anterior neural fold homeobox 2
PH_hs_0043753	1.37612	0.0271526	RNASE1	ribonuclease, RNase A family, 1 (pancreatic)
PH_hs_0045637	1.36399	0.0248575	MYOCD	myocardin
PH_hs_0049024	1.36098	0.00852969	CA12	carbonic anhydrase XII
PH_hs_0025427	1.34551	0.00704787	RGS6	regulator of G-protein signaling 6
PH_hs_0048848	1.3284	0.0134316	RASAL2	RAS protein activator like 2
PH_hs_0062084	1.31908	0.0298554	KRTAP5-10|KRTAP5-11|KRTAP5-2	keratin associated protein 5-10|keratin associated protein 5-11|keratin associated protein 5-2
PH_hs_0008909	1.31203	0.0169147	LOC147646	uncharacterized LOC147646
PH_hs_0004014	1.30249	0.0410904	LIPG	lipase, endothelial
PH_hs_0044053	1.29263	0.0334461	TMEM178B	transmembrane protein 178B
PH_hs_0004665	1.28171	0.0124462	LPIN1	lipin 1
PH_hs_0031361	1.27991	0.0141434	LPIN1	lipin 1
PH_hs_0061944	1.2711	0.0330011	RPL6	ribosomal protein L6
PH_hs_0005001	1.24207	0.0490413	INSM1	insulinoma-associated 1
PH_hs_0046242	1.23859	0.0290291	KLHL33	kelch-like 33 (Drosophila)
PH_hs_0036967	1.18927	0.0415822	OR1F2P	olfactory receptor, family 1, subfamily F, member 2
PH_hs_0048440	1.18588	0.0215033	GRIK5	glutamate receptor, ionotropic, kainate 5
PH_hs_0018867	1.18224	0.0465097	FAM65B	family with sequence similarity 65, member B
PH_hs_0010361	1.16975	0.0192355	KU-MEL-3	KU-MEL-3
PH_hs_0048045	1.15455	0.0268313	NLRC5	NLR family, CARD domain containing 5
PH_hs_0000394	1.14369	0.0493396	CSN1S1	casein alpha s1
PH_hs_0040048	1.12009	0.0145229	MT1E	metallothionein 1E
PH_hs_0001395	1.11952	0.0208219	ACSS2	acyl-CoA synthetase short-chain family member 2
PH_hs_0044424	1.10762	0.0202673	ACSS2	acyl-CoA synthetase short-chain family member 2
PH_hs_0043719	1.09983	0.0165364	HMGCS1	3-hydroxy-3-methylglutaryl-CoA synthase 1 (soluble)
PH_hs_0036043	1.09625	0.0236951	IQCE	IQ motif containing E
PH_hs_0008685	1.08316	0.0410785	KRT75	keratin 75
PH_hs_0017089	1.07397	0.0291769	NS3BP	NS3BP
PH_hs_0028097	1.06092	0.0429084	MLLT6	myeloid/lymphoid or mixed-lineage leukemia (trithorax homolog, Drosophila); translocated to, 6
PH_hs_0037242	1.05476	0.030936	MALAT1	metastasis associated lung adenocarcinoma transcript 1 (non-protein coding)
PH_hs_0061507	1.01081	0.0422794	RAB15	RAB15, member RAS oncogene family
PH_hs_0043426	-1.00029	0.0452738	OPTC	opticin
PH_hs_0032622	-1.00515	0.0352199	TRAM2	translocation associated membrane protein 2
PH_hs_0061154	-1.01153	0.0291691	UBE2H	ubiquitin-conjugating enzyme E2H
PH_hs_0022773	-1.01972	0.0348522	THBS1	thrombospondin 1
PH_hs_0040332	-1.01991	0.027696	IGF2|INS-IGF2	insulin-like growth factor 2 (somatomedin A)|INS-IGF2 readthrough
PH_hs_0043807	-1.02156	0.0449819	SNORD36C	small nucleolar RNA, C/D box 36C
PH_hs_0000935	-1.02904	0.0427138	CYR61	cysteine-rich, angiogenic inducer, 61
PH_hs_0041025	-1.03312	0.029832	A2M	alpha-2-macroglobulin
PH_hs_0025963	-1.04368	0.035639	CLPTM1	cleft lip and palate associated transmembrane protein 1
PH_hs_0004861	-1.05061	0.0319098	MCL1	myeloid cell leukemia sequence 1 (BCL2-related)
PH_hs_0025542	-1.06958	0.0439821	POLR3A	polymerase (RNA) III (DNA directed) polypeptide A, 155kDa
PH_hs_0005956	-1.08322	0.0396863	PLVAP	plasmalemma vesicle associated protein
PH_hs_0061001	-1.09659	0.0368838	ERBB3	v-erb-b2 erythroblastic leukemia viral oncogene homolog 3 (avian)
PH_hs_0014059	-1.10829	0.0256875	PLA2G2E	phospholipase A2, group IIE
PH_hs_0033950	-1.11066	0.0328812	NTN1	netrin 1
PH_hs_0040212	-1.11203	0.0417385	MCM3AP	minichromosome maintenance complex component 3 associated protein
PH_hs_0048238	-1.12537	0.0274975	ANAPC7	anaphase promoting complex subunit 7
PH_hs_0037329	-1.13021	0.02099	TPTE2P5	transmembrane phosphoinositide 3-phosphatase and tensin homolog 2 pseudogene 5
PH_hs_0030049	-1.13709	0.0166368	RHOB	ras homolog family member B
PH_hs_0039500	-1.13893	0.0197722	ST3GAL1	ST3 beta-galactoside alpha-2,3-sialyltransferase 1
PH_hs_0061364	-1.23562	0.0107622	ADM5	adrenomedullin 5 (putative)
PH_hs_0046464	-1.25492	0.0184568	FAM166B	family with sequence similarity 166, member B
PH_hs_0042582	-1.26357	0.014926	OR10AD1	olfactory receptor, family 10, subfamily AD, member 1
PH_hs_0014785	-1.26555	0.0144047	UBTD1	ubiquitin domain containing 1
PH_hs_0061865	-1.27046	0.0164662	ERC1	ELKS/RAB6-interacting/CAST family member 1
PH_hs_0048264	-1.27055	0.0384882	CACNA1G	calcium channel, voltage-dependent, T type, alpha 1G subunit
PH_hs_0014898	-1.28819	0.035845	C3orf36	chromosome 3 open reading frame 36
PH_hs_0043004	-1.29798	0.0389313	CLDN25	claudin 25
PH_hs_0035386	-1.29936	0.0308895	SLC35A2	solute carrier family 35 (UDP-galactose transporter), member A2
PH_hs_0015713	-1.30027	0.00851314	BCL2L1	BCL2-like 1
PH_hs_0035477	-1.30643	0.0399144	PROCR	protein C receptor, endothelial
PH_hs_0029546	-1.31526	0.0223388	NTF4	neurotrophin 4
PH_hs_0003023	-1.31745	0.046078	USP51	ubiquitin specific peptidase 51
PH_hs_0028290	-1.32476	0.0425081	DDX3X	DEAD (Asp-Glu-Ala-Asp) box polypeptide 3, X-linked
PH_hs_0010746	-1.34042	0.0322966	GNGT2	guanine nucleotide binding protein (G protein), gamma transducing activity polypeptide 2
PH_hs_0043927	-1.34141	0.0232845	KPNA7	karyopherin alpha 7 (importin alpha 8)
PH_hs_0047573	-1.34249	0.012828	TPCN2	two pore segment channel 2
PH_hs_0029177	-1.35564	0.0333437	MAMDC2	MAM domain containing 2
PH_hs_0027944	-1.36156	0.0137986	EIF4H	eukaryotic translation initiation factor 4H
PH_hs_0061088	-1.36386	0.0233947	CCR6	chemokine (C-C motif) receptor 6
PH_hs_0045077	-1.37089	0.0446017	PHF20L1	PHD finger protein 20-like 1
PH_hs_0015448	-1.37524	0.0126438	PTGDR2	prostaglandin D2 receptor 2
PH_hs_0061165	-1.37749	0.0199894	HRH3	histamine receptor H3
PH_hs_0061144	-1.39068	0.044165	PACSIN1	protein kinase C and casein kinase substrate in neurons 1
PH_hs_0061762	-1.39425	0.0449148	ALKBH5	alkB, alkylation repair homolog 5 (E. coli)
PH_hs_0060327	-1.39613	0.0131844	LOC554223	histocompatibility antigen-related
PH_hs_0040753	-1.40025	0.0284004	TOP1	topoisomerase (DNA) I
PH_hs_0043309	-1.45294	0.0139471	CSTA	cystatin A (stefin A)
PH_hs_0061719	-1.4693	0.0117723	CES5A	carboxylesterase 5A
PH_hs_0041090	-1.47566	0.00316626	SLC2A3	solute carrier family 2 (facilitated glucose transporter), member 3
PH_hs_0006860	-1.47643	0.0270055	LPAR2	lysophosphatidic acid receptor 2
PH_hs_0035537	-1.48877	0.0196767	NNAT	neuronatin
PH_hs_0019693	-1.5104	0.0158796	MAPT-IT1	MAPT intronic transcript 1 (non-protein coding)
PH_hs_0027516	-1.51739	0.0045704	TNFRSF1A	tumor necrosis factor receptor superfamily, member 1A
PH_hs_0031040	-1.5303	0.00512281	FAM167B	family with sequence similarity 167, member B
PH_hs_0024306	-1.55263	0.00952756	UPK2	uroplakin 2
PH_hs_0015817	-1.56822	0.0054075	RETNLB	resistin like beta
PH_hs_0005932	-1.56868	0.0178377	CSDC2	cold shock domain containing C2, RNA binding
PH_hs_0043061	-1.56915	0.0446674	ERVFRD-1	endogenous retrovirus group FRD, member 1
PH_hs_0012306	-1.5808	0.0138442	C9orf163	chromosome 9 open reading frame 163
PH_hs_0015498	-1.59069	0.00502871	ZSWIM4	zinc finger, SWIM-type containing 4
PH_hs_0060840	-1.59273	0.00308042	LCE1E	late cornified envelope 1E
PH_hs_0028146	-1.59449	0.00675982	SLC39A14	solute carrier family 39 (zinc transporter), member 14
PH_hs_0005042	-1.59576	0.00763377	SNCB	synuclein, beta
PH_hs_0032131	-1.60249	0.00480203	TMEM238	transmembrane protein 238
PH_hs_0062468	-1.6158	0.046015	KRTAP9-6|KRTAP9-8|LOC100996762|KRTAP9-2|KRTAP9-9|KRTAP9-4|KRTAP9-3|KRTAP9-7	keratin associated protein 9-6|keratin associated protein 9-8|keratin-associated protein 9-2-like|keratin associated protein 9-2|keratin associated protein 9-9|keratin associated protein 9-4|keratin associated protein 9-3|keratin associated protein 9-7
PH_hs_0045172	-1.65249	0.0397711	PCDHGC5	protocadherin gamma subfamily C, 5
PH_hs_0042503	-1.65814	0.0472177	C3orf65	chromosome 3 open reading frame 65
PH_hs_0045331	-1.65866	0.0302562	RBMXL1	RNA binding motif protein, X-linked-like 1
PH_hs_0003267	-1.6792	0.0277443	TMEM35	transmembrane protein 35
PH_hs_0061089	-1.6801	0.00448467	MAP3K13	mitogen-activated protein kinase kinase kinase 13
PH_hs_0030251	-1.68506	0.00982404	LCE5A|LCE2A	late cornified envelope 5A|late cornified envelope 2A
PH_hs_0023968	-1.69142	0.00557937	CAPN9	calpain 9
PH_hs_0045116	-1.69825	0.0213497	HYDIN	HYDIN, axonemal central pair apparatus protein
PH_hs_0026390	-1.71029	0.00132982	ASB16	ankyrin repeat and SOCS box containing 16
PH_hs_0042926	-1.71389	0.0394724	KRTAP5-6	keratin associated protein 5-6
PH_hs_0042552	-1.72534	0.0381193	OR7G2	olfactory receptor, family 7, subfamily G, member 2
PH_hs_0048231	-1.72822	0.0437457	TMEM8B	transmembrane protein 8B
PH_hs_0044325	-1.73596	0.0387827	LNX1	ligand of numb-protein X 1, E3 ubiquitin protein ligase
PH_hs_0046425	-1.73613	0.00628847	HIST2H2BF	histone cluster 2, H2bf
PH_hs_0042745	-1.75074	0.0288842	OR56A3	olfactory receptor, family 56, subfamily A, member 3
PH_hs_0048001	-1.75258	0.00918365	SLFN11	schlafen family member 11
PH_hs_0061382	-1.75275	0.0061545	MPL	myeloproliferative leukemia virus oncogene
PH_hs_0000160	-1.76097	0.00559126	ALOX12	arachidonate 12-lipoxygenase
PH_hs_0026438	-1.77025	0.0102691	PRRG4	proline rich Gla (G-carboxyglutamic acid) 4 (transmembrane)
PH_hs_0061859	-1.78242	0.0098502	ZNF621	zinc finger protein 621
PH_hs_0048986	-1.78925	0.00278656	NEGR1	neuronal growth regulator 1
PH_hs_0044646	-1.83001	0.045563	TACSTD2	tumor-associated calcium signal transducer 2
PH_hs_0049456	-1.84246	0.00213151	SMYD1	SET and MYND domain containing 1
PH_hs_0005635	-1.85211	0.0232057	CALN1	calneuron 1
PH_hs_0030602	-1.86968	0.00457495	CWF19L1	CWF19-like 1, cell cycle control (S. pombe)
PH_hs_0061750	-1.87085	0.0348286	PABPC1L2A|PABPC1L2B	poly(A) binding protein, cytoplasmic 1-like 2A|poly(A) binding protein, cytoplasmic 1-like 2B
PH_hs_0003682	-1.93044	0.00124649	LBH	limb bud and heart development
PH_hs_0049626	-1.97466	0.0116966	LOC101060198|MALL	MARVEL domain-containing protein 1-like|mal, T-cell differentiation protein-like
PH_hs_0025383	-1.98147	0.00071364	KCNAB3	potassium voltage-gated channel, shaker-related subfamily, beta member 3
PH_hs_0027839	-2.01525	0.010581	LMX1B	LIM homeobox transcription factor 1, beta
PH_hs_0026492	-2.038	0.00160674	CCL5	chemokine (C-C motif) ligand 5
PH_hs_0004882	-2.03977	0.00181973	HCN4	hyperpolarization activated cyclic nucleotide-gated potassium channel 4
PH_hs_0045318	-2.04211	0.000640444	PCDHGA12	protocadherin gamma subfamily A, 12
PH_hs_0000622	-2.06286	0.00342933	CPNE6	copine VI (neuronal)
PH_hs_0060838	-2.09581	0.00055955	KCNMB4	potassium large conductance calcium-activated channel, subfamily M, beta member 4
PH_hs_0034901	-2.12997	0.0228541	OR2A14	olfactory receptor, family 2, subfamily A, member 14
PH_hs_0048287	-2.13795	0.000457704	ADM2	adrenomedullin 2
PH_hs_0017019	-2.15294	0.00264697	OR5P3	olfactory receptor, family 5, subfamily P, member 3
PH_hs_0044109	-2.18989	0.0244008	C11orf63	chromosome 11 open reading frame 63
PH_hs_0045246	-2.20266	0.01099	STK19	serine/threonine kinase 19
PH_hs_0002452	-2.239	0.0264203	LPAR4	lysophosphatidic acid receptor 4
PH_hs_0012070	-2.24789	0.00768417	MS4A15	membrane-spanning 4-domains, subfamily A, member 15
PH_hs_0049496	-2.28648	0.00691992	KRTAP5-11|KRTAP5-2|KRTAP5-10	keratin associated protein 5-11|keratin associated protein 5-2|keratin associated protein 5-10
PH_hs_0046026	-2.2967	0.000884561	PCA3	prostate cancer antigen 3 (non-protein coding)
PH_hs_0061076	-2.30508	0.00033885	TSNAXIP1	translin-associated factor X interacting protein 1
PH_hs_0046326	-2.31476	0.0009309	MRGPRX1	MAS-related GPR, member X1
PH_hs_0035382	-2.33014	0.0094419	ZC3H12B	zinc finger CCCH-type containing 12B
PH_hs_0045727	-2.36531	0.00589218	FLT1	fms-related tyrosine kinase 1
PH_hs_0042528	-2.56117	0.00103983	OR51Q1	olfactory receptor, family 51, subfamily Q, member 1
PH_hs_0031319	-2.5717	0.016807	SLA	Src-like-adaptor
PH_hs_0031538	-2.60622	0.000188719	RNASE11	ribonuclease, RNase A family, 11 (non-active)
PH_hs_0019504	-2.61593	0.000216145	MZB1	marginal zone B and B1 cell-specific protein
PH_hs_0002738	-2.65325	0.00419741	PGR	progesterone receptor
PH_hs_0032938	-2.67493	0.000258855	C16orf47	chromosome 16 open reading frame 47
PH_hs_0042831	-2.85879	0.00327498	SPINK14	serine peptidase inhibitor, Kazal type 14 (putative)
PH_hs_0036082	-3.96339	0.0229846	HIST1H3J	histone cluster 1, H3j
PH_hs_0032121	-4.51996	0.00175768	ARL6	ADP-ribosylation factor-like 6
